# Supplementary material for: Composition, Structure and Diversity of Soil Bacterial Communities before, during and after Transit through the Gut of the Earthworm Aporrectodea caliginosa
Source: Microorganisms. 2022 May 13;10(5):1025. doi: 10.3390/microorganisms10051025 (PMC9144582; doi:10.3390/microorganisms10051025)
Supplement: Supplementary file 1 [file microorganisms-10-01025-s001.zip]

Archive with 2 entries (2 files):
- Supplementary Figures.pdf
- supplementary tables.xlsx
